# Supplementary material for: Major data analysis errors invalidate cancer microbiome findings
Source: bioRxiv. 2023 Jul 31:2023.07.28.550993. Preprint. [Version 1] doi: 10.1101/2023.07.28.550993 (PMC10418105; doi:10.1101/2023.07.28.550993)
Supplement: Supplement 3 [file media-3.xlsx]

## Sheet: Sheet1
Sample	g_Prevotella	g_Paraprevotella	g_Alloprevotella	g_Porphyromonas	g_Bacteroides	g_Mucinivorans	g_Alistipes	g_Tannerella	g_Parabacteroides	g_Duncaniella	g_Muribaculum	g_Phocaeicola	g_Odoribacter	g_Barnesiella	g_Petrimonas	g_Chryseobacterium	g_Ornithobacterium	g_Elizabethkingia	g_Muricauda	g_Capnocytophaga	g_Flavobacterium	g_Aquimarina	g_Formosa	g_Dokdonia	g_Blattabacterium	g_Hymenobacter	g_Spirosoma	g_Fibrella	g_Bernardetia	g_Echinicola	g_Rhodothermus	g_Salinibacter	g_Panacibacter	g_Chitinophaga	g_Arachidicoccus	g_Pseudopedobacter	g_Pelodictyon	g_Gemmatimonas	g_Selenomonas	g_Veillonella	g_Lactobacillus	g_Streptococcus	g_Aerococcus	g_Staphylococcus	g_Bacillus	g_Geobacillus	g_Alkalihalobacillus	g_Fictibacillus	g_Parageobacillus
s15482	51721	4	3	481	155	10	10	9	3	3	1	3	2	2	2	6	1	1	2	1	1	1	1	1	1	9	3	1	1	1	1	1	1	1	1	1	1	3	1679	192	1450	61	1	16	5	3	2	2	1
s15483	0	0	0	0	1	0	0	0	0	0	0	1	0	0	0	2	0	0	3	3	1	0	0	3	1	6	1	0	0	0	1	1	3	2	0	0	2	2	2	0	0	2	0	2	4	0	0	0	1
s15484	327	0	0	18	3	0	4	19	0	0	0	0	0	2	0	0	0	0	1	3	0	0	0	2	0	3	0	2	0	0	1	0	0	1	1	0	3	0	115	125	1	31	0	319	3	0	0	0	1
s15485	0	0	0	0	1	0	2	0	0	0	0	0	0	0	0	0	0	0	1	0	0	0	0	0	0	3	0	0	0	0	3	1	1	1	0	0	0	1	1	0	0	2	0	16	0	4	0	0	0
s15486	0	0	0	0	0	0	0	0	0	0	0	0	0	0	0	0	0	0	0	0	0	0	0	0	0	0	0	0	0	0	0	0	0	0	0	0	0	0	0	5	0	79	0	13	0	0	0	0	0
s15487	3	0	0	0	0	0	0	0	0	0	0	0	0	0	0	0	0	0	0	0	8	0	0	0	0	1	0	0	0	0	0	0	0	0	0	0	0	0	0	1	1	6	0	73	1	0	0	0	0
s15488	55439	11	8	195	273	3	3	64	25	0	2	8	9	2	1	3	0	0	0	21163	3	0	1	1	0	3	5	1	0	0	0	0	0	2	1	1	1	1	1832	3109	10	3121	0	72	16	0	0	0	0
s15490	1	0	0	0	0	0	0	0	0	0	0	0	0	0	0	1	0	0	0	0	0	0	0	0	0	0	0	0	0	0	0	0	0	0	0	0	0	0	0	0	0	3	0	46	1	0	0	0	0
s15491	0	0	0	0	0	0	0	0	0	0	0	0	0	0	0	0	0	0	0	2	1	0	0	0	0	0	0	0	0	0	0	0	0	0	0	0	0	0	0	0	0	2	0	124	0	0	0	0	0
s15492	0	0	0	0	0	0	0	0	0	0	0	0	0	0	0	0	0	0	0	0	0	0	0	0	0	0	0	0	0	0	0	0	0	0	0	0	0	0	0	0	0	0	0	36	0	0	0	0	0
s15494	1	0	0	0	0	0	0	0	0	0	0	0	0	0	0	0	0	0	0	0	0	0	0	0	0	0	0	0	0	0	0	0	0	0	0	0	0	0	0	0	0	9	0	161	0	0	0	0	0
s15495	1146	0	1	108	20	0	7	25	3	6	10	7	2	3	4	5	0	1	0	4	2	0	0	0	0	9	0	2	0	2	0	0	0	0	0	0	0	0	1	47	9030	3246	1	114	14	7	1	0	0
s15496	82462	0	0	85	95	0	2	44	1	1	0	7	8	0	0	3	3	1	0	151	8	0	0	0	0	5	2	0	0	1	0	0	2	0	5	0	0	0	406	373	5	37366	0	254	7	0	1	0	1
s15497	10497	2	2	82	35	1	1	23	2	0	0	1	5	0	0	2	0	1	0	2	0	0	0	0	0	2	1	0	0	1	0	0	0	0	0	0	0	0	32	1	7	424	0	155	4	0	0	0	0
s15498	5940	3	4	45	50	0	9	29	2	1	0	11	3	0	0	2	0	0	0	7426	2	0	0	1	0	0	1	0	0	0	0	0	0	0	0	0	0	0	16	22	6	613	0	197	2	0	0	0	1
s15499	0	0	0	0	2	0	0	0	0	0	0	0	0	0	0	0	0	0	0	0	0	0	0	0	0	0	0	0	0	0	0	0	0	0	0	0	0	0	0	0	0	0	0	13	0	0	0	0	0
s15500	440	2	1	13	13	0	0	3	0	0	0	0	0	0	0	0	0	1	0	1	0	0	0	1	0	0	1	0	0	0	0	0	0	0	0	0	0	0	108	2	0	4	0	17	0	0	0	0	0
s15501	4892	0	1	25	4131	0	6	31	25	0	0	72	0	0	0	0	0	0	0	5	0	0	0	0	0	0	0	0	0	0	0	0	0	0	0	0	0	0	1	6	6	187	0	72	1	0	0	0	0
s15502	0	0	0	0	0	0	0	0	0	0	0	0	0	0	0	1	0	0	0	3	0	0	0	0	0	0	0	0	0	0	0	0	0	0	0	0	0	0	0	0	0	1	0	188	15	0	0	0	0
s15503	0	0	0	0	0	0	0	1	0	0	0	1	0	0	0	0	0	0	0	3	0	0	0	0	0	0	0	0	0	0	0	0	0	0	0	0	0	0	1	0	12	6	0	29	0	0	0	0	0
s15504	1698	28	42	244	191	7	121	75	16	20	32	32	1	21	13	15	0	0	5	21898	6	0	4	2	0	41	14	5	1	2	5	6	0	8	1	0	0	0	13	85	71	6062	6	40	9	0	0	0	0
s15505	40	0	0	0	2	0	0	0	0	0	0	0	0	0	0	0	0	0	0	3	0	0	0	0	0	0	0	0	0	0	0	0	0	0	0	0	0	0	1	16	2	19	0	136	3	0	0	0	0
s15506	6407	11	10	610	113	0	25	2236	6	3	5	8	3	3	0	5	2	1	1	508	20	1	0	0	3	4	4	0	1	0	2	0	0	3	2	0	0	0	5679	68	17	523	0	110	20	5	0	0	0
s15507	0	0	0	0	0	0	0	0	0	0	0	0	0	0	0	0	0	0	0	0	0	0	0	0	0	0	0	0	0	0	0	0	0	0	0	0	0	0	0	0	0	0	0	37	0	0	0	0	0
s15508	8	0	0	4	12	0	0	0	1	2	0	2	0	0	0	3	0	0	0	0	2	0	0	0	0	0	1	0	0	0	0	0	0	0	0	0	0	0	0	2	0	11	3	44	6	0	0	0	0
s15509	234667	2	2	1965	388	0	1	533	46	0	1	2	26	2	1	25	0	3	1	2437	18	1	1	0	0	2	1	0	0	0	0	0	0	1	0	0	0	0	1257	830	88	3937	10	210	34	1	1	1	0
s15510	42531	12	37	122	585	1	40	1137	8	12	9	26	28	9	1	36	0	3	2	5529	36	3	6	2	1	16	5	0	4	1	0	0	3	5	6	0	0	2	3029	70100	91	41390	14	157	57	1	2	1	3
s15511	1918	11	4	9	53	1	3	99	1	5	4	34	1	6	1	1	0	1	0	5	3	0	0	0	0	1	4	2	0	0	0	0	0	0	0	0	0	0	328	21	55	134	1	30	2	0	0	0	0
s15513	30115	4	2	71	278	0	6	90	11	1	6	19	2	1	0	20	0	7	0	29	23	2	7	0	0	8	7	0	0	1	0	1	1	0	0	0	0	0	2	143806	425	125411	44	333	108	3	2	4	1
s15514	7	0	0	0	0	0	0	3	0	0	0	0	0	0	0	0	0	0	0	3	0	0	0	0	0	1	0	0	0	0	0	0	0	0	0	0	0	1	0	1	0	2	0	28	0	0	0	0	0
s15515	36	0	0	0	21	0	0	0	0	0	0	0	0	0	0	0	0	0	0	3	0	0	0	0	0	0	1	0	0	0	0	0	0	0	0	0	0	0	10	5	1	6	0	72	3	0	0	0	0
s15516	537	0	0	3	3	0	0	10	0	0	0	1	0	0	0	0	0	0	0	13	0	0	0	0	0	0	0	0	0	0	0	0	0	0	0	0	0	0	20	2	2	13	0	115	0	0	0	0	0
s15517	0	0	0	0	1	0	0	0	0	0	0	0	0	0	0	0	0	0	0	0	0	1	0	0	0	0	0	0	0	0	0	0	0	0	0	0	0	0	0	0	1	1	0	132	7	34	0	1	0
s15518	0	0	0	0	7	0	6	0	1	0	0	1	0	0	0	1	0	1	0	0	0	0	0	0	0	14	3	7	0	0	3	3	1	1	1	0	0	4	3	0	4	4	1	67	917	3	1	0	1
s15519	2	0	0	0	0	0	0	0	0	0	0	0	0	0	0	3	0	0	1	0	4	0	0	0	0	2	0	0	0	0	0	0	1	3	4	0	0	1	1	1	1	3	0	150	3	0	0	1	0
s15520	2299	0	0	1	5	0	0	32	1	0	1	1	0	0	0	0	0	0	0	126	0	0	0	0	0	0	0	0	0	0	0	0	0	0	0	0	0	0	50	436	3	184	0	115	6	0	0	0	0
s15521	3998	0	4	20	14	0	1	36	1	0	0	0	1	1	0	1	0	1	0	164	0	0	0	0	0	1	0	0	0	0	0	0	0	1	0	0	0	0	119	1756	6	2010	0	126	5	0	0	0	0
s15522	0	0	0	2	0	0	0	0	0	0	0	0	0	0	0	0	0	1	0	0	0	0	0	0	0	0	0	0	0	0	0	0	0	0	0	0	0	0	0	1	1	19	0	136	3	5	0	0	0
s15523	0	0	0	0	0	0	0	0	0	0	0	1	0	0	0	2	0	0	0	0	0	0	0	0	0	0	0	0	0	0	0	0	0	0	0	0	0	0	0	0	0	4	0	111	1	1	0	0	1
s15524	0	0	0	0	2	0	0	0	0	0	0	1	0	0	0	0	0	0	0	1	0	0	0	0	0	0	0	0	0	0	0	0	0	0	0	0	0	0	0	0	0	2	0	15	0	0	0	0	0
s15525	0	0	0	0	0	0	1	0	0	0	0	0	0	0	0	0	0	0	0	0	0	0	0	0	0	1	0	0	0	0	0	0	0	0	0	0	0	0	0	0	0	1	0	30	0	0	0	0	0
s15526	30111	41	93	1363	652	10	529	829	27	34	38	59	27	25	10	41	4	13	9	4950	67	4	2	4	14	35	17	7	3	10	1	0	2	23	5	2	3	2	3531	1275	62	4423	9	160	106	3	3	2	0
s15527	3	0	0	3	0	0	0	1	0	0	0	1	0	0	0	3	0	0	0	5	2	0	0	0	0	0	0	0	0	0	0	0	0	0	0	0	0	0	1	5	5	47	0	132	3	0	0	0	0
s15528	10	0	0	1	0	0	0	0	0	0	0	0	0	0	0	0	0	0	0	0	0	0	0	0	0	0	0	0	0	0	0	0	0	0	0	0	0	0	0	0	1535	71	0	138	6	0	0	0	0
s15529	1777	0	0	3	3	0	2	3	0	0	0	0	0	0	0	1	0	0	0	5	1	0	0	0	0	0	0	0	0	0	0	0	0	0	0	0	0	0	45	310	5	471	0	140	1	0	0	0	1
s15530	0	0	0	0	0	0	0	0	0	0	0	0	0	0	0	1	0	0	0	1	2	0	0	0	0	0	0	0	0	0	0	0	0	0	0	0	0	0	0	0	0	10	0	144	4	0	0	0	0
s15531	16428	4	12	1954	364	13	148	1399	44	14	12	58	13	13	13	44	0	3	1	136	34	0	2	1	20	11	1	0	4	10	0	0	0	133	12	0	0	0	115	117	14	2392	1	201	12	0	0	0	0
s15532	1755	0	9	55	12	0	3	122	4	4	0	2	0	5	0	26	2	8	0	2143	9	0	0	4	1	5	2	5	0	1	0	0	0	5	0	0	0	0	233	615	9	4003	2	87	4	0	0	0	0
s15533	8	0	0	3	0	0	1	0	0	0	0	0	0	0	0	1	0	0	0	9	0	0	0	0	0	0	0	0	0	0	0	0	0	0	1	0	0	0	1	7	12	85	2	218	2	0	1	0	0
s15534	55053	3	18	128	94	1	15	308	4	71	1	16	1	0	0	51	0	1	7	28753	78	0	0	0	0	16	1	0	0	1	0	0	0	34	9	0	0	2	1578	1958	65	4766	0	79	145	45	3	0	0
s15602	264	0	0	0	3	0	3	3	3	0	0	1	0	0	0	0	0	0	0	1	0	0	0	0	0	0	0	0	0	0	0	0	0	0	0	0	0	0	3	58	0	20	0	2	1	0	0	0	0
s15603	45	0	0	0	0	0	2	0	0	0	0	0	0	0	0	0	0	0	1	1	0	0	0	1	0	3	2	1	0	0	0	1	0	0	0	0	1	5	2	19	0	18	0	1	1	0	0	0	0
s15604	0	0	0	0	0	0	0	4	4	0	0	0	0	0	0	0	0	0	0	0	0	0	0	0	0	6	0	0	0	0	0	0	0	0	0	0	0	0	0	0	3	3	0	16	1	0	0	0	0
s15605	131	0	0	3	2	0	2	21	1	0	0	1	0	0	0	1	0	0	0	2	0	0	0	1	0	3	0	1	0	0	1	0	0	1	1	0	0	1	36	109	1	66	0	82	2	3	0	0	0
s15606	23	0	0	0	1	0	2	0	0	0	0	0	0	0	0	0	0	0	0	2	0	0	0	0	0	10	1	1	0	0	0	0	0	0	0	0	0	0	2	11	1	9	0	7	1	1	0	0	0
s15607	0	0	1	0	10	0	3	0	1	0	0	2	0	0	0	0	0	0	0	1	0	0	0	0	0	0	0	0	0	0	0	0	0	0	0	0	0	0	0	1	0	2	0	57	0	0	0	0	0
s15608	9	0	0	0	0	0	0	0	0	0	0	0	0	0	0	1	0	1	0	0	11	0	0	0	0	1	0	0	0	0	0	0	0	1	0	0	0	0	0	0	1	8	0	58	1	0	0	0	0
s15609	73	0	0	1	4	0	0	1	0	0	0	0	0	0	0	0	0	0	0	6	0	0	0	0	0	0	0	0	0	0	0	0	0	0	0	0	0	0	6	0	1	11	0	109	1	0	0	0	0
s15610	16447	21	35	4211	308	6	111	1060	40	39	37	47	7	44	23	754	25	113	4	91374	106	7	7	4	5	33	15	8	6	5	4	0	0	13	0	5	3	1	315	11491	115	40301	39	252	102	3	2	1	2
s15611	0	0	0	0	1	0	0	0	0	0	0	0	0	0	0	2	0	0	0	0	0	0	0	0	0	0	0	0	0	0	0	0	0	0	0	0	0	0	0	0	0	1	0	92	2	1	0	0	0
s15612	12	0	0	0	1	0	0	0	0	0	0	0	0	0	0	2	0	0	0	0	12	0	0	0	0	0	0	0	0	0	0	0	0	1	0	0	0	0	0	0	0	5	0	81	2	0	0	0	0
s15613	0	0	0	0	0	0	0	0	0	0	0	0	0	0	0	1	0	1	0	0	0	0	0	0	0	0	0	0	0	0	0	0	0	0	0	0	0	0	0	0	1	1	0	141	4	0	0	0	0
s15614	0	0	0	0	0	0	0	0	0	0	0	0	0	0	0	0	0	0	0	0	0	0	0	0	0	0	0	0	0	0	0	0	0	0	0	0	0	0	0	0	0	0	0	13	0	0	0	0	0
s15615	11	0	0	0	12	0	12	0	2	0	0	4	2	0	0	0	0	0	0	0	0	0	0	0	0	1	0	0	0	0	0	0	0	0	0	0	0	0	7	0	0	4	0	97	0	0	0	0	0
s15616	3438	0	4	1825	6205	3	146	1157	9	13	7	30	2	11	5	16	11	1	0	581	14	0	2	0	1	4	1	0	2	2	0	0	0	2	1	1	0	0	595	3915	27	3911	1	130	11	0	0	0	0
s15617	9408	10	13	155	139	0	39	946	12	6	8	34	16	5	1	29	7	5	0	4754	31	3	7	4	7	2	7	2	4	1	1	2	2	3	4	0	0	0	438	2576	66	6405	9	171	58	1	2	1	0
s15618	15	0	0	2	1	0	0	0	0	0	0	0	0	0	0	2	0	0	1	1	19	0	0	0	0	2	0	0	0	0	0	0	0	0	1	0	0	2	0	0	1	5	0	91	8	0	0	0	0
s15619	0	0	0	0	0	0	0	0	0	0	0	0	0	0	0	0	0	0	0	0	0	0	0	0	0	0	0	0	0	0	0	0	0	0	0	0	0	0	0	0	1	0	0	80	2	0	0	0	0
s15620	1952	5	3	230	76	0	12	101	2	2	8	8	2	5	0	2	1	1	1	503	4	0	1	0	0	5	1	1	0	1	0	0	0	3	0	0	0	0	930	22	85	666	0	183	8	5	1	0	2
s15621	0	0	0	0	0	0	0	0	0	0	0	1	0	0	0	0	0	0	0	0	1	0	0	0	0	1	0	0	0	0	0	0	0	0	0	0	0	0	0	0	1	3	0	110	1	0	0	0	0
s15622	1	0	0	0	0	0	0	0	0	0	0	0	0	0	0	0	0	0	0	0	0	0	0	0	0	0	0	0	0	0	0	0	0	0	0	0	0	0	0	0	0	2	0	156	4	0	0	0	0
s15624	167	0	0	1	3	0	0	5	0	0	0	0	0	0	0	0	0	0	0	51	0	0	0	0	0	0	0	0	0	0	0	0	0	0	0	0	0	0	3	10	0	42	0	132	3	0	0	0	0
s15625	0	0	0	0	0	0	0	0	0	0	0	0	0	0	0	0	0	0	0	4	0	0	0	0	0	0	0	0	0	0	0	0	0	0	0	0	0	0	1	0	1	1	0	178	2	0	0	0	0
s15626	0	0	0	0	0	0	0	0	0	0	0	0	0	0	0	0	0	0	0	0	0	0	0	0	0	0	0	0	0	0	0	0	0	0	0	0	0	0	0	0	1	0	0	94	2	0	0	0	0
s15627	0	0	0	0	0	0	0	0	0	0	0	0	0	0	0	0	0	0	0	0	0	0	0	0	0	0	0	0	0	0	0	0	0	0	0	0	0	0	0	0	0	0	0	3	0	0	0	0	0
s15628	0	0	0	0	0	0	0	0	0	0	0	0	0	0	0	0	0	0	0	0	0	0	0	0	0	0	0	0	0	0	0	0	0	0	0	0	0	0	0	5	0	98	0	160	1	0	0	0	0
s15629	201	0	0	4	3	0	0	64	0	0	0	0	0	0	0	0	0	0	0	77	0	0	0	0	0	0	0	0	0	1	0	0	0	0	0	0	0	0	32	12	0	51	0	187	0	0	0	0	0
s15630	12	0	0	0	0	0	0	0	0	0	0	0	0	0	0	0	0	2	0	0	1	0	0	0	0	0	2	0	0	0	0	0	0	1	0	0	0	0	0	0	1	4	0	96	1	0	0	0	0
s15631	208	0	0	10	4	0	0	101	0	0	0	0	0	0	0	1	0	0	0	9	1	0	0	0	0	0	0	0	0	0	0	0	0	0	0	0	0	0	10	16	0	66	0	101	3	0	0	0	0
s15632	8	0	0	0	0	0	0	0	0	0	0	0	0	0	0	0	0	0	0	12	0	0	0	0	0	0	0	0	0	0	0	0	0	0	0	0	0	0	0	1	0	2	0	146	0	0	0	0	0
s15633	1661	0	0	6	8	0	2	7	3	0	0	3	0	0	0	2	0	0	0	12	5	0	0	0	0	0	0	0	0	0	0	0	0	0	0	0	0	0	65	56	2	54	1	156	2	0	0	0	0
s15634	66	0	0	2	0	0	1	27	0	0	0	0	0	0	0	0	0	0	0	7	0	0	0	0	0	0	0	0	0	0	0	0	0	0	0	0	0	0	2	12	0	1	0	50	0	0	0	0	0
s15635	0	0	0	0	0	0	0	0	0	0	0	0	0	0	0	0	0	0	0	0	0	0	0	0	0	0	0	0	0	0	0	0	0	0	0	0	0	0	0	0	0	0	0	28	0	0	0	0	0
s15636	0	0	0	0	0	0	0	0	0	0	0	0	0	0	0	0	0	0	0	0	0	0	0	0	0	0	0	0	0	0	0	0	0	0	0	0	0	0	0	0	0	1	0	23	0	0	0	0	0
s15637	331	4	11	34	42	0	4	10	4	0	1	7	2	3	0	109	3	18	0	66133	12	3	6	4	0	3	0	0	0	0	0	0	0	2	3	0	0	0	87	31	8	362	2	136	5	0	0	0	0
s15638	289	1	2	27	12	0	1	29	0	0	2	2	0	0	0	0	0	0	0	270	0	0	0	0	0	0	0	0	0	0	0	0	0	0	0	0	0	0	4	1	0	26	0	154	1	0	0	0	0
s15639	0	0	0	0	0	0	0	0	0	0	0	0	0	0	0	1	0	0	0	0	0	0	0	0	0	0	0	0	0	0	0	0	0	0	0	0	0	0	0	0	1	2	0	10	0	0	0	0	0
s15640	87	0	0	0	0	0	0	2	0	0	0	0	0	0	0	1	0	0	0	78	0	0	0	0	0	0	0	0	0	0	0	0	0	0	0	0	0	0	2	105	0	105	0	155	2	0	0	0	0
s15642	46	0	0	11	1	0	0	20	0	0	0	0	0	0	0	2	0	1	0	21	0	0	0	0	0	0	0	0	0	0	0	0	0	0	0	0	0	0	6	13	16	107	0	73	20	0	2	1	0
s15643	8102	0	0	14	7	0	1	3	0	0	0	0	2	0	0	1	0	0	0	0	0	0	0	0	0	0	0	0	0	0	0	0	0	0	0	0	0	0	0	48	352	42	0	27	2	0	0	0	0
s15644	3	0	0	2	0	0	0	1	0	0	0	0	0	0	0	1	1	0	0	4	0	0	0	0	0	0	0	0	0	0	0	0	0	0	0	0	0	0	0	2	0	13	0	137	4	1	0	0	0
s15645	659	2	1	120	29	0	1	4	0	0	0	0	0	1	0	1	0	0	0	144	0	0	2	0	0	1	0	0	0	0	0	0	0	0	0	0	0	0	0	44	7	92	1	126	1	0	0	0	0
s15646	16878	16	21	431	161	0	23	48262	1	6	7	9	0	2	5	10	0	1	0	1488	10	0	0	0	0	25	4	1	1	0	1	0	0	4	0	0	0	0	12	1	5	2126	0	36	13	4	5	0	0
s15647	34887	4	2	483	4317	2	12	124	30	3	1	5	10	2	1	4	0	3	0	310	4	0	0	1	0	3	2	0	1	1	0	0	0	1	0	0	0	0	186	517	458	7185	0	211	13	0	0	0	0
s15648	19533	16	67	8857	11913	16	99	1582	66	10	49	38	15	16	24	41	0	11	11	95	23	0	5	11	7	44	17	11	0	10	3	3	1	7	2	1	2	0	7979	2588	442	1514	2	46	69	3	0	0	0
s15649	2	0	0	0	0	0	0	0	1	0	0	0	0	0	0	1	0	0	0	0	0	0	0	0	0	2	0	0	0	0	2	0	0	0	0	0	0	1	0	0	0	0	0	14	1	1	0	0	0
s15650	1085	0	0	0	1	0	0	0	0	0	0	1	0	0	0	1	0	0	1	21	0	0	0	0	0	0	0	0	0	0	0	0	0	0	0	0	0	0	121	214	3	26	0	48	12	0	0	0	0
s15651	1	0	0	0	0	0	0	1	0	0	0	0	0	0	0	5	0	1	0	1	0	0	0	0	0	0	0	0	0	0	0	0	3	1	3	0	0	0	0	0	0	2	0	107	1	7	0	0	0
s15652	270003	15	22	32294	968	3	60	306	46	22	21	40	77	6	5	50	0	4	5	134	40	10	4	5	6	36	7	9	2	1	0	0	1	11	6	0	5	0	971	17122	14782	39824	861	161	101	2	6	1	2
s15653	2	0	0	2	0	0	0	0	0	0	0	0	0	0	0	0	0	0	0	85	5	0	1	0	0	0	0	0	0	0	0	0	0	0	0	0	0	0	1	1	1	470	2	116	10	0	1	0	0
s15654	0	0	0	0	1	0	0	0	0	0	0	0	0	0	0	1	0	1	0	61	2	0	0	1	0	0	0	0	0	0	0	0	0	0	0	0	0	0	0	2	2	265	0	141	14	0	0	0	0
s15655	65	0	0	0	4	0	0	0	0	0	0	0	0	0	0	0	0	0	0	0	1	0	0	0	0	0	0	0	0	0	0	0	0	0	0	0	0	0	0	7	2	1092	0	86	2	0	0	0	0
s15656	2	0	0	4	0	0	0	0	0	0	0	0	0	0	0	3	0	0	0	60	3	0	0	0	0	0	0	0	0	0	0	0	0	0	0	0	0	0	1	2	3	306	0	122	13	1	0	0	0
s15657	0	0	0	1	0	0	0	0	0	0	0	0	0	0	0	0	0	0	0	0	0	0	0	0	0	0	0	0	0	0	0	0	0	0	0	0	0	0	0	0	3	7	0	14	0	0	0	0	0
s15742	126	0	0	2	39	0	4	16	1	0	0	0	1	1	0	0	0	0	0	0	0	0	0	0	0	3	3	1	0	0	2	3	0	0	1	0	1	1	1	1	0	2	0	3	2	2	0	0	1
s15743	153	1	3	15	20	0	4	405	0	0	0	4	0	2	0	0	0	0	1	1	1	0	0	0	0	9	1	1	0	0	3	0	1	0	0	0	1	0	2	1	1	4	0	74	2	0	0	0	1
s15744	69773	65	19	647	425	11	49	69	19	29	38	79	10	28	5	9	6	22	1	18	11	0	5	0	1	43	28	2	1	3	1	0	1	4	0	7	0	2	1737	200	1503	82	0	18	5	0	2	1	2
s15745	128	0	0	2	4	0	0	1	0	0	0	0	0	0	0	1	0	0	0	1	0	0	0	1	0	2	3	2	0	0	0	0	0	0	0	0	0	3	1	4	0	23	0	10	0	1	0	0	0
s15746	0	0	0	0	0	0	0	2	2	0	0	0	0	0	0	1	0	0	0	0	0	0	0	0	0	4	0	0	0	0	0	0	0	0	0	0	0	0	1	10	109	6	0	95	2	1	0	0	0
s15747	101	0	0	7	2	0	1	12	0	1	0	0	0	0	1	0	0	0	0	2	0	0	0	0	0	1	0	0	0	0	0	0	0	0	0	0	0	0	19	11	1	8	0	7	0	0	0	0	0
s15748	330	1	2	2	0	0	1	2	0	0	0	2	0	0	0	0	0	0	0	19	0	0	0	0	0	1	0	0	0	0	0	0	0	0	0	0	0	0	39	75	3	98	0	1	0	0	0	0	0
s15749	89673	4	3	35	179	0	1	38	4	2	0	19	2	0	1	17	2	3	0	28	13	2	1	0	0	1	6	0	3	0	0	0	0	2	0	0	2	0	613	106	15786	14628	2	71	95	0	0	0	0
s15750	1	0	0	0	0	0	0	0	0	0	0	0	0	0	0	1	0	0	0	0	0	0	0	0	0	0	0	0	0	0	0	0	0	0	0	0	0	0	0	0	0	2	0	63	0	0	0	0	0
s15751	1	0	0	0	1	0	1	0	1	0	0	1	0	0	0	0	0	0	0	0	0	0	0	0	0	0	0	0	0	0	0	0	0	0	0	0	0	0	0	1	0	0	0	9	1	0	0	0	0
s15752	992	4	3	882	2224	10	72	869	4	5	3	24	1	3	4	4	1	0	2	117	5	0	2	0	5	4	3	0	0	2	0	0	0	2	2	0	1	0	671	486	5	363	1	33	3	0	0	0	0
s15753	111	0	0	6	0	0	0	18	0	0	0	0	0	0	0	2	0	0	0	478	0	0	0	0	0	1	0	0	0	0	0	0	0	0	0	0	0	0	0	257	0	108	0	123	2	2	0	0	0
s15754	41	0	0	1	0	0	0	1	0	0	0	0	0	0	0	0	0	0	0	0	1	0	0	0	0	0	0	0	0	0	0	0	0	0	0	0	0	0	2	17	0	37	0	70	2	0	0	0	0
s15755	15991	31	90	2226	823	16	87	796	34	44	40	34	25	29	26	249	7	42	1	1157870	125	11	8	10	1	74	22	19	2	7	4	1	0	37	1	2	0	1	24041	833	103	13730	6	297	210	22	6	2	1
s15756	0	0	0	0	0	0	0	0	0	0	0	0	0	0	0	0	0	0	0	0	0	0	0	0	0	0	0	0	0	0	0	0	0	0	0	0	0	0	0	0	0	0	0	103	2	0	0	0	0
s15757	0	0	0	0	0	0	0	0	0	0	0	0	0	0	0	1	0	0	0	0	2	0	0	0	0	0	0	0	0	0	0	0	0	0	0	0	0	0	0	0	0	1	0	164	0	0	0	0	0
s15758	141	0	0	4	20	0	4	0	2	0	0	1	0	0	1	1	0	0	0	1	0	1	0	0	0	2	1	0	0	0	0	0	0	1	1	0	0	0	0	48	365	785	8	5627	10	0	0	0	0
s15759	5762	0	1	28	4	0	0	6	0	0	1	1	0	0	0	16	1	4	0	1861	3	0	0	1	0	1	1	0	0	0	0	0	0	1	0	0	0	0	25	3617	8	8979	3	112	12	2	0	0	0
s15760	569	0	1	3	1	0	0	2	2	0	1	0	0	0	0	1	0	0	0	7	1	0	1	0	0	0	0	0	0	0	0	0	0	0	0	0	0	0	1	16	2	172	1	59	2	0	0	0	0
s15761	2	0	0	0	0	0	0	0	0	0	0	0	0	0	0	1	0	0	0	1	1	0	0	0	0	1	0	0	0	0	0	0	0	1	0	0	0	0	0	0	6	0	0	175	3	0	0	0	0
s15762	0	0	0	0	2	0	2	0	0	0	0	13	0	0	0	0	0	0	0	0	0	0	0	0	0	0	0	0	0	0	0	0	0	0	0	0	0	0	0	0	1	56	0	193	5	0	0	0	0
s15763	0	0	0	0	0	0	0	0	0	0	0	0	0	0	0	0	0	0	0	0	0	0	0	0	0	0	0	0	0	0	0	0	0	0	0	0	0	0	0	0	0	0	0	21	1	0	0	0	0
s15764	0	0	0	0	0	0	0	0	0	0	0	0	0	0	0	14	0	0	1	0	9	0	1	0	0	0	0	0	0	0	0	0	0	0	0	0	0	0	0	0	0	4	0	94	6	0	0	0	0
s15765	0	0	0	0	0	0	0	0	0	0	0	0	0	0	0	1	0	0	0	1	0	0	0	0	0	0	0	0	0	0	0	0	0	0	0	0	0	0	0	0	0	4	0	208	1	0	0	0	0
s15766	0	0	0	0	0	0	0	0	1	0	0	1	0	0	0	0	0	0	0	0	0	0	0	0	0	0	0	0	0	0	0	0	0	0	0	0	0	0	0	0	1	0	0	12	0	0	0	0	0
s15767	212	0	0	1	2	0	0	6	0	0	0	0	0	0	0	0	0	0	0	67	0	0	0	0	0	0	0	0	0	0	0	0	0	0	0	0	0	0	8	10	0	37	0	118	5	0	0	0	0
s15768	1	0	0	0	0	0	0	1	0	0	0	0	0	0	0	0	0	0	0	0	0	0	0	0	0	0	0	0	0	0	0	0	0	0	0	0	0	0	0	1	1	9	0	42	0	0	0	0	0
s15769	0	0	0	0	0	0	0	1	0	0	0	0	0	0	0	0	0	0	0	0	1	0	0	0	0	0	0	0	0	0	0	0	0	0	0	0	0	0	0	0	0	0	0	43	1	0	0	0	0
s15770	0	0	0	0	0	0	0	0	0	0	0	0	0	0	0	0	0	0	0	0	0	0	0	0	0	0	0	0	0	0	0	0	0	0	0	0	0	0	0	3	0	12	0	158	4	0	0	0	0
s15771	0	0	0	1	0	0	0	0	0	0	0	0	0	0	0	2	0	0	0	2	1	0	0	0	0	0	0	0	0	0	0	0	0	0	0	0	0	0	0	0	0	1	0	18	7	0	0	0	0
s15772	16936	7	15	239	127	8	246	49	13	10	7	19	10	8	2	19	0	2	2	1156	33	0	0	0	15	4	9	0	0	3	0	0	0	4	3	0	3	0	540	31	16	1474	2	164	35	0	0	0	2
s15773	0	0	0	0	0	0	0	0	0	0	0	0	0	0	0	0	0	0	0	0	0	0	0	0	0	0	0	0	0	0	0	0	0	0	0	0	0	0	0	0	0	2	0	165	1	0	0	0	0
s15774	4	0	0	0	0	0	0	0	0	0	0	0	0	0	0	0	0	0	0	0	0	0	0	0	0	0	0	0	0	0	0	0	0	0	0	0	0	0	0	2	0	44	0	29	0	0	0	0	0
s15775	55167	1	5	49	95	0	3	51	21	0	0	2	5	0	0	8	0	0	0	512	1	0	0	0	0	0	0	0	0	0	0	0	0	0	2	0	0	0	266	233	407	13547	3	37	18	0	1	0	0
s15776	17	0	0	5	0	0	0	0	0	0	0	1	0	0	0	1	0	0	0	0	0	0	0	0	0	0	0	0	0	0	0	0	0	0	0	0	0	0	1	53	52	258	1	179	0	0	0	0	0
s15777	0	0	0	0	0	0	0	0	0	0	0	0	0	0	0	1	0	2	0	1	3	0	1	0	0	0	1	0	0	0	0	0	0	0	0	0	0	0	0	0	6	16	0	187	38	2	4	0	1
s15778	1	0	0	0	0	0	0	0	0	0	0	0	0	0	0	0	0	0	0	0	0	0	0	0	0	0	0	0	0	0	0	0	0	0	0	0	0	0	0	0	0	0	0	78	1	3	0	0	0
s15779	14923	0	0	17	38	0	18	4	8	0	0	6	3	0	2	1	0	1	0	8	2	0	0	0	0	0	0	0	0	0	0	0	0	0	0	0	0	0	0	316	5758	1743	0	209	2	0	0	0	0
s15780	675	0	1	3	25	0	0	5	0	0	0	0	0	0	0	0	0	0	0	36	0	0	0	0	0	0	0	0	0	0	0	0	0	0	0	0	0	0	3	26	24	110	1	125	0	0	0	0	0
s15781	119	1	0	2	0	0	0	1	0	0	0	0	0	0	0	1	0	0	0	24	0	0	0	0	0	0	0	0	0	0	0	0	0	0	0	0	0	0	21	35	2	50	0	161	2	0	0	0	0
s15782	34	0	0	11	55	0	0	0	0	0	0	0	0	0	0	0	0	0	0	11	1	0	0	0	0	0	0	0	0	0	0	0	2	0	0	0	0	0	0	1	0	27	0	115	1	1	0	0	0
s15783	14679	12	17	1272	182	1	19	19032	9	7	6	24	6	2	8	16	0	1	0	55168	13	1	0	2	0	5	10	0	0	0	0	0	0	6	4	1	1	0	1023	6	21	2638	0	150	16	0	1	1	0
s15784	21	0	0	11	20	0	0	1	0	0	0	0	0	0	0	1	0	0	0	1218	0	0	1	0	0	0	0	0	0	0	0	0	0	0	0	0	0	0	98	4	1	20	0	185	1	0	0	0	0
s15785	5391	34	32	772	241	0	64	30045	7	11	16	43	5	7	21	12	0	0	0	9939	6	0	0	0	1	23	10	5	0	3	4	2	0	10	4	0	0	0	1913	1	1	170	1	37	5	1	0	0	0
s15786	0	0	0	0	0	0	0	0	0	0	0	0	0	0	0	1	0	0	0	0	0	0	0	0	0	0	0	0	0	0	0	0	0	0	0	0	0	0	0	0	0	2	0	122	2	0	0	0	0
s15861	0	0	0	0	0	0	1	0	0	0	0	0	0	1	0	1	0	0	3	4	2	0	0	2	0	5	1	4	0	1	2	1	2	2	0	0	1	4	6	0	0	2	0	111	3	4	0	0	1
s15862	322	1	2	17	5	2	13	554	4	2	1	0	0	3	0	0	0	0	0	189	0	0	0	0	0	5	1	3	0	0	0	0	0	1	0	0	0	0	172	158	1	219	0	23	6	0	0	0	0
s15863	0	0	0	0	0	0	0	0	0	0	0	0	0	0	0	0	0	0	1	1	1	0	0	1	0	8	0	1	0	0	0	0	0	0	1	0	0	1	2	0	0	1	0	587	1	0	0	0	1
s15864	0	0	0	0	0	0	2	5	10	0	0	0	0	0	0	0	0	0	0	0	0	0	0	0	0	1	0	0	0	0	0	0	0	0	0	0	0	1	1	0	0	0	0	18	3	0	0	0	0
s15865	0	0	0	0	0	0	1	0	0	0	0	1	0	0	0	2	0	0	1	0	1	0	0	1	0	4	0	2	0	0	0	0	2	2	4	0	0	0	1	0	0	0	0	8	2	0	0	0	0
s15866	2106	4	1	51	33	0	7	8	0	0	0	2	0	0	1	6	0	0	0	4	1	0	0	3	0	8	1	2	0	0	0	0	0	1	0	0	0	2	6	4	0	133	0	17	5	3	0	0	0
s15867	0	0	0	0	0	0	0	0	0	0	0	0	0	0	0	0	0	0	0	0	0	0	0	0	0	0	0	1	0	0	0	0	0	0	0	0	0	0	0	0	1	0	0	9	2	0	0	1	1
s15868	0	0	0	0	0	0	0	0	0	0	0	0	0	0	0	0	0	0	0	0	0	0	0	0	0	0	0	0	0	0	0	0	0	0	0	0	0	0	0	0	0	0	0	0	1	0	0	0	0
s15869	1	0	0	1	2	0	0	0	0	0	0	0	0	0	0	0	0	0	0	1	0	0	0	0	0	0	0	0	0	0	0	0	0	0	0	0	0	0	0	0	0	2	0	8	0	0	0	0	0
s15870	3	0	0	0	5	0	0	0	1	0	0	3	0	0	0	0	0	0	0	2	0	0	0	0	0	0	0	1	0	0	0	0	0	0	0	0	0	0	1	0	0	0	0	42	1	0	0	0	0
s15871	4	0	0	1	1	0	0	1	0	0	0	0	0	0	0	0	0	0	0	1	0	0	0	0	0	2	0	0	0	0	0	0	0	0	0	0	0	0	0	3	0	6	0	14	0	0	0	0	0
s15872	516	0	1	11	2634	0	3	13	0	1	2	0	0	2	0	1	0	0	0	1984	0	0	0	0	0	1	0	0	0	0	0	0	0	0	0	0	0	0	24	0	0	16	0	8	0	0	0	0	0
s15873	5	0	0	0	0	0	0	0	0	0	0	0	0	0	0	0	0	0	0	1	0	0	0	0	0	0	0	0	0	0	0	0	0	0	0	0	0	0	7	5	0	1	0	5	0	0	0	0	0
s15874	23	1	0	216	3	0	0	329	1	0	0	0	0	0	0	1	0	0	0	193	0	0	0	0	0	0	0	0	0	0	0	0	0	0	0	0	0	0	48	0	0	3	1	5	1	0	0	0	0
s15875	5	0	0	1	0	0	0	0	0	1	0	0	0	0	0	0	0	0	0	5	0	0	0	0	0	0	0	0	0	0	0	0	0	0	0	0	0	0	2	8	1	34	0	4	0	0	0	0	0
s15876	104	0	0	1	0	0	0	1	0	0	0	0	0	0	0	0	0	0	0	1	0	0	0	0	0	0	0	0	0	0	0	0	0	0	0	0	0	0	4	25	2	61	0	161	4	0	0	0	0
s15877	6	0	0	0	1	0	0	0	0	0	0	0	0	0	0	1	0	0	0	1	5	0	0	0	0	0	0	0	0	0	0	0	0	0	1	0	0	0	0	24	2	94	0	146	5	6	0	0	0
s15878	0	0	0	0	0	0	0	0	0	0	0	0	0	0	0	0	0	0	0	0	0	0	0	0	0	0	0	0	0	0	0	0	0	0	0	0	0	0	0	0	0	1	0	100	3	0	0	0	0
s15879	3	0	0	1	0	0	0	0	0	0	0	0	0	0	0	2	0	2	0	0	38	0	3	0	0	0	0	0	1	0	0	0	1	0	0	0	0	0	0	0	2	4	0	78	9	0	0	0	0
s15880	8	1	0	116	2	0	0	6	0	0	0	0	0	0	0	0	0	0	0	6	0	0	0	0	0	0	0	0	0	0	0	0	0	0	0	0	0	0	5	2	0	3	0	105	0	0	0	0	0
s15881	1	0	0	0	1	0	0	0	0	0	0	0	0	0	0	0	0	0	0	3	0	0	0	0	0	0	1	0	0	0	0	0	0	0	0	0	0	0	0	0	0	2	0	81	0	0	0	0	0
s15882	0	0	0	0	0	0	0	0	0	0	0	0	0	0	0	0	0	0	0	0	0	0	0	0	0	0	0	0	0	0	0	0	0	0	0	0	0	0	0	0	0	0	0	25	0	0	0	0	0
s15883	3459	2	1	40	13738	1	2	63	2	1	1	3	2	1	0	9	0	2	0	30475	1	0	1	0	0	1	0	0	0	0	0	0	0	0	0	0	0	0	45	5	14	592	0	144	7	0	0	0	0
s15884	24	0	0	0	1	0	0	2	0	0	0	0	0	0	0	0	0	0	0	2	0	0	0	0	0	0	0	0	0	0	0	0	0	0	0	0	0	0	0	8	0	13	0	78	2	0	0	0	0
s15885	579	0	0	7	7	0	1	3	0	1	2	0	1	0	0	2	0	0	0	4210	1	0	1	0	0	0	0	0	0	0	0	0	0	0	0	0	0	0	5	1	3	434	0	96	3	0	0	0	0
s15886	0	0	0	0	0	0	0	0	0	0	0	0	0	0	0	0	0	0	0	0	0	0	0	0	0	0	0	0	0	0	0	0	0	0	0	0	0	0	0	1	1	9	0	110	1	0	0	0	0
s15887	5556	4	18	1490	132	2	43	402	14	12	9	18	6	8	8	300	10	49	0	34247	33	4	0	6	2	10	4	2	2	2	0	1	0	9	1	2	0	0	104	3565	41	13450	10	186	45	0	1	0	1
s15888	1	0	0	0	0	0	0	0	0	0	0	0	0	0	0	0	0	0	0	2	1	0	0	0	0	0	0	0	0	0	0	0	0	0	0	0	0	0	0	0	0	2	0	59	2	0	0	0	0
s15889	7	0	0	3	0	0	0	0	0	0	0	0	0	0	0	0	0	0	0	0	0	0	0	0	0	1	0	0	0	0	0	0	1	0	0	0	0	0	0	2	2	5	0	191	2	0	0	0	0
s15890	1675	7	3	75	33	1	25	1204	3	0	2	0	1	1	0	3	0	2	0	10	0	0	0	0	2	1	0	0	0	0	0	0	0	1	0	0	0	0	95	91	4	331	0	142	1	0	0	0	0
s15891	1615	2	2	71	30	0	19	1114	0	2	1	1	2	1	0	3	0	1	0	12	2	1	0	1	1	0	0	0	0	0	0	0	0	2	0	0	0	0	85	76	2	308	0	129	6	1	0	0	0
s15892	667	0	0	33	11	0	16	18	0	1	0	1	0	0	0	0	0	1	0	25	6	0	1	0	0	0	0	0	0	0	0	0	0	0	0	0	0	0	59	0	6	59	1	124	7	0	1	0	0
s15893	0	0	0	0	0	0	0	1	0	0	0	0	0	0	0	0	0	0	0	0	0	0	0	0	0	0	0	0	0	0	0	0	0	0	0	0	0	0	0	2	0	8	0	182	0	0	0	0	0
s15894	10	0	0	1	0	0	0	0	0	0	0	0	0	0	0	0	0	0	0	5	0	0	0	0	0	0	0	0	0	0	0	0	0	0	0	0	0	0	0	0	0	4	0	20	0	1	0	0	0
s15895	2	0	0	0	0	0	0	0	0	0	0	0	0	0	0	0	0	0	0	2	0	0	0	0	0	0	0	0	0	0	0	0	0	0	0	0	0	0	0	1	1	12	0	134	1	0	0	0	0
s15896	1814	2	0	3681	93	2	12	206	22	7	4	33	3	3	3	25	2	9	1	226610	22	2	5	3	0	3	0	0	2	1	0	0	0	4	0	0	0	0	3407	95	111	3468	2	72	36	3	1	0	0
s15897	93	0	0	5	1	0	1	23	0	0	0	0	0	0	0	1	0	0	0	3	0	0	0	0	0	1	0	0	0	0	0	0	0	0	0	0	0	0	174	13	3	31	1	17	8	1	0	0	0
s15898	320	0	0	3	2	1	0	39	0	1	0	0	0	0	0	0	0	1	0	19	0	0	0	0	0	0	0	0	0	0	0	0	0	0	0	0	0	0	109	86	10	309	0	151	23	1	4	1	0
s15899	0	0	0	0	1	0	0	0	0	0	0	0	0	0	0	0	0	0	0	0	0	0	0	0	0	0	2	0	0	1	0	0	0	0	0	0	0	0	0	1	1	6	0	95	7	12	0	0	0
s15900	44	0	0	7	27	0	0	15	0	0	0	0	0	0	0	0	0	1	0	13	0	0	0	0	0	0	1	0	0	0	0	0	0	0	0	0	0	0	4	3	0	20	0	140	1	0	0	0	0
s15901	0	0	0	0	1	0	1	0	0	1	0	1	0	0	0	1	0	1	0	0	1	0	0	0	0	2	1	0	0	0	0	1	2	0	1	0	0	0	0	0	4	2	0	53	12	1	0	0	0
s15902	624	1	2	475	71	1	47	4	9	0	1	20	3	1	0	7	0	0	0	5	2	0	0	0	0	1	2	0	0	0	0	0	0	0	0	0	0	0	0	15	7	695	1	151	1	0	0	0	0
s15903	826	0	10	292	71	1	56	44	3	0	0	3	1	3	1	3	1	1	1	118	2	0	0	0	3	1	1	0	2	0	0	0	0	1	2	0	0	0	63	28	13	294	2	225	2	0	0	0	0
s15904	2061	0	0	2	5	0	0	3	0	0	0	2	0	0	0	0	0	0	0	3158	1	0	0	0	0	0	0	0	0	0	0	0	0	0	0	0	0	0	1852	2274	4	1202	2	87	1	0	0	0	0
s15905	944	0	0	8	0	0	1	2	0	0	0	1	0	0	0	2	0	1	0	314	0	0	1	0	0	0	0	0	0	0	0	0	0	0	0	0	0	0	22	78	1	110	0	74	2	0	0	0	0
s15906	0	0	0	0	1	0	1	0	0	1	0	0	0	0	0	3	0	0	0	0	0	0	0	0	1	1	0	1	0	0	0	0	0	0	0	0	0	1	0	1	2	1	0	82	3	0	0	1	0
s15907	2932	0	0	30	4	0	0	2	0	0	1	0	0	0	0	1	0	0	0	121	0	0	0	0	0	0	0	0	0	0	0	0	0	0	0	0	0	0	41	98	14	199	0	138	1	1	0	0	0
s15908	49	0	0	0	0	0	0	0	0	0	0	0	0	0	0	0	0	0	0	0	0	0	0	0	0	0	0	0	0	0	0	0	0	0	0	0	0	0	0	1	6	4	0	121	1	1	0	0	0
s15909	1	0	0	0	0	0	0	0	0	0	0	0	0	0	0	0	0	0	0	0	3	0	0	0	0	0	0	0	0	0	0	0	0	0	0	0	0	0	0	0	0	0	0	223	0	0	0	0	0
s15910	0	0	0	0	0	0	0	0	0	0	0	0	0	0	0	0	0	1	0	0	0	0	0	0	0	0	0	0	1	0	0	0	0	0	0	0	0	0	0	0	0	0	0	109	0	0	0	0	0
s15911	2	0	0	0	0	0	0	0	0	0	0	0	0	0	0	0	0	0	0	0	7	0	0	0	0	0	0	1	0	0	0	0	0	0	0	0	0	0	0	1	4	17	0	123	2	0	0	0	0
s15912	32	0	0	1	11	0	2	17	0	0	0	5	1	0	0	0	0	0	0	134	0	0	0	0	0	0	0	0	0	0	0	0	0	2	0	0	0	0	0	5	0	339	0	184	1	0	0	0	0
s15913	0	0	0	0	0	0	0	0	0	0	0	0	0	0	0	2	0	0	0	31	4	0	0	0	0	0	0	0	0	0	0	0	0	0	0	0	0	0	1	2	1	132	0	128	1	0	0	0	0
s15914	50	0	0	0	3	0	0	0	0	0	0	0	0	0	0	0	0	0	0	4	0	0	0	0	0	6	2	0	0	0	0	0	0	0	0	0	0	0	13	18	0	64	0	171	2	0	0	0	0
s15915	1	0	0	0	1	0	0	0	0	0	0	0	0	0	0	0	0	0	0	0	0	0	0	0	0	0	1	0	0	1	0	0	0	0	0	0	0	0	0	0	0	2	0	176	7	0	0	0	0
s15916	31593	25	43	410	167	0	33	764	5	12	11	36	3	5	0	19	0	6	0	39305	17	5	0	2	4	12	1	0	6	1	1	0	0	4	5	1	0	0	4933	366	13	2462	1	170	22	2	0	0	1
s15917	0	0	0	0	0	0	0	1	0	0	0	0	0	0	0	2	0	2	0	0	4	0	0	0	0	0	0	0	0	0	0	0	0	1	0	0	0	0	0	1	1	4	0	29	5	0	0	0	0
s15918	0	0	0	0	0	0	0	0	0	0	0	0	0	0	0	0	0	0	0	0	0	0	0	0	0	0	0	0	0	0	0	0	0	0	0	0	0	0	0	1	0	2	0	131	3	0	0	0	0
s16017	39	0	0	0	1	0	2	2	0	0	0	0	0	0	0	0	0	0	0	0	0	0	0	0	0	7	2	0	0	0	2	0	0	0	0	0	0	1	2	0	618	11	0	51	2	11	0	0	0
s16018	1	0	0	0	0	0	0	0	0	0	0	0	0	0	0	0	0	0	0	0	0	0	0	0	0	6	1	0	0	0	0	0	1	2	0	0	0	1	0	0	0	1	0	217	1	1	0	0	1
s16019	71	0	0	29	0	0	2	2	5	0	0	0	0	0	0	0	0	0	0	0	0	0	0	0	0	7	0	0	0	0	0	0	0	0	0	0	0	0	0	0	1	5	0	6	1	1	0	0	0
s16020	1	0	0	0	0	0	1	0	0	0	0	0	0	1	0	0	0	0	1	1	0	0	0	0	0	2	1	0	0	0	1	2	0	0	0	0	1	1	1	2	0	0	0	8	0	0	0	0	1
s16021	2	0	0	0	0	0	0	3	3	0	0	0	0	0	0	1	0	0	0	0	0	0	0	0	0	5	0	1	0	0	0	0	0	0	0	0	0	0	2	0	1	1	0	4	1	0	0	0	0
s16022	51	0	0	1	1	0	0	2	0	0	0	0	0	0	0	0	0	0	0	0	0	0	0	0	0	1	0	0	0	0	0	0	0	0	0	0	0	0	7	25	2	12	0	2	0	0	0	0	0
s16023	34	0	0	5	0	0	0	1	0	0	0	0	0	0	0	0	0	0	0	18	0	0	0	0	0	1	0	0	0	0	0	0	0	0	0	0	0	0	25	2	0	1	0	10	0	0	0	0	0
s16024	60	0	0	1	0	0	0	0	0	0	0	0	0	0	0	2	0	0	0	0	0	0	0	0	0	0	0	0	0	0	0	0	0	0	0	0	0	0	1	107	26	74	0	154	2	0	0	0	0
s16025	1	0	0	0	0	0	0	0	0	0	0	0	0	0	0	0	0	0	0	0	0	0	0	0	0	0	0	0	0	0	0	0	0	0	0	0	0	0	0	0	0	0	0	35	0	0	0	0	0
s16026	3	0	0	0	0	1	0	0	0	0	0	0	0	0	0	0	0	0	0	0	2	0	0	0	0	1	0	0	0	0	0	0	0	0	0	0	0	0	0	0	0	0	0	13	0	0	0	0	0
s16027	0	0	0	0	0	0	0	1	0	0	0	0	0	0	0	0	0	0	0	0	0	0	0	0	0	0	1	0	0	0	0	0	0	0	0	0	0	0	1	2	1	3	0	102	2	0	0	0	0
s16028	1056	1	10	678	39	4	60	456	3	4	1	4	3	3	0	3	0	0	2	944	2	0	0	0	1	2	2	0	0	2	0	0	1	4	10	0	0	1	341	22	7	129	1	75	6	0	0	0	0
s16029	0	0	0	0	1	0	0	0	0	0	0	0	0	0	0	0	0	0	0	0	0	0	0	0	0	0	0	0	0	0	0	0	0	0	0	0	0	0	0	0	0	5	0	131	4	0	0	0	0
s16030	27	1	0	0	1	0	0	5	0	0	0	0	0	0	0	0	0	0	0	3	0	0	0	0	0	0	0	0	0	0	0	0	0	0	0	0	0	0	9	3	0	10	0	39	0	2	0	0	0
s16031	1	0	0	1	1	0	0	0	0	0	0	0	0	0	0	2	0	0	0	4	2	0	0	0	0	0	0	0	0	0	0	0	0	0	0	0	0	0	0	1	1	12	0	124	3	0	0	0	0
s16032	513	0	2	9	4	0	0	1	0	0	0	0	2	0	0	0	0	0	0	2	0	0	0	0	0	0	0	0	0	0	0	0	0	0	0	0	0	0	12	3	0	117	0	94	2	1	0	0	0
s16033	1997	0	0	41	41	0	11	20	0	0	0	7	0	0	0	1	0	0	0	610	1	0	0	0	0	1	0	0	0	0	0	0	0	0	0	0	0	0	2993	988	174	1099	1	37	1	1	1	0	0
s16034	58	0	0	0	1	0	0	0	0	0	0	0	1	0	0	0	0	0	0	1	0	0	0	0	0	0	0	0	1	0	0	0	0	0	0	0	0	0	6	7	2	4	0	161	3	0	0	0	0
s16035	4170	3	2	100	15666	1	6	86	0	1	3	4	2	0	1	18	1	3	0	35687	5	0	0	0	0	1	1	0	0	1	0	0	0	1	0	1	0	0	57	142	8	1074	1	280	10	0	0	1	0
s16036	0	0	0	0	0	0	0	0	0	0	0	0	0	0	0	0	0	0	0	0	1	1	0	0	0	0	0	0	0	0	0	0	0	0	0	0	0	0	0	0	1	1	0	118	0	0	0	0	0
s16037	6588	2	0	7	17	0	1	4	1	2	0	0	0	2	0	0	0	1	0	1074	2	0	1	0	0	0	0	0	2	0	0	0	0	0	0	0	0	0	194	2591	70	4461	0	176	4	0	0	0	0
s16038	3661	0	1	95	11	0	5	54	4	0	1	1	0	0	0	4	0	0	0	89	1	0	0	0	0	1	0	0	1	0	0	0	0	1	0	0	1	0	969	1518	0	2517	0	162	6	0	0	0	0
s16039	2	0	0	1	3	0	0	1	0	0	0	0	0	0	0	0	0	0	0	5	0	0	0	0	0	0	0	0	0	0	0	0	0	0	0	0	0	0	0	0	0	1	0	36	0	1	0	0	0
s16040	191	0	0	0	0	0	0	1	1	0	0	0	0	0	0	2	0	0	0	26	1	0	0	0	0	1	0	0	0	0	0	0	0	0	0	0	1	0	16	43	1	125	0	89	9	0	0	0	0
s16041	244	0	0	33	3	0	0	45	0	0	0	0	0	0	0	0	1	1	0	76	0	0	0	0	0	0	0	0	0	0	0	0	0	0	0	0	0	0	23	34	62	241	0	136	2	0	0	0	0
s16042	2724	7	14	140	88	18	101	123	5	14	24	7	10	11	2	5	0	5	9	654	0	0	0	0	0	58	15	8	0	13	0	3	1	4	0	0	6	2	9924	2	3	11	0	35	3	4	0	0	0
s16043	0	0	0	0	0	0	0	0	0	0	0	0	0	0	0	0	0	0	0	0	0	0	0	0	0	0	0	0	0	0	0	0	0	0	0	0	0	0	0	0	0	0	0	29	0	39	0	0	0
s16044	12	0	0	0	0	0	0	0	0	0	0	0	0	0	0	0	0	0	0	3	0	0	0	0	0	0	0	0	0	0	0	0	0	0	0	0	0	0	2	14	1	519	0	132	16	0	0	0	0
s16045	63767	5	10	3188	6596	0	25	1634	6	7	9	8	10	5	2	16	0	1	0	2949	5	1	0	0	1	8	6	1	1	0	0	0	1	2	4	0	0	1	5986	13127	614	13140	5	262	28	4	2	0	1
s16046	930	0	0	0	3	0	1	9	0	0	0	0	0	0	0	0	0	0	0	20	0	0	0	0	0	1	0	0	0	0	0	0	0	0	0	0	0	0	5	1153	5	3377	1	192	9	0	0	0	0
s16047	0	0	0	0	0	0	0	0	0	0	0	0	0	0	0	1	0	0	0	0	1	0	0	0	0	0	0	0	0	0	0	0	0	0	0	0	0	0	0	0	0	4	0	54	3	1	0	2	0
s16048	0	0	0	0	0	0	0	0	0	0	0	0	0	0	0	0	0	0	0	0	0	0	0	0	0	0	0	0	0	0	0	0	0	0	0	0	0	0	0	0	0	1	0	40	0	0	0	0	0
s16049	0	0	0	0	1	0	0	0	0	0	0	0	0	0	0	0	0	0	0	0	0	0	0	0	0	0	0	0	0	0	0	0	0	0	0	0	0	0	0	0	0	3	0	120	0	62	0	0	0
s16050	8	0	0	1	1	0	0	0	0	0	0	0	0	0	0	0	0	0	0	1	2	0	0	0	0	2	0	0	0	0	0	0	0	0	0	0	0	0	0	1	1	3	0	100	1	0	0	0	0
s16051	4079	0	0	15	5	0	0	2	0	0	0	0	0	0	0	0	0	0	0	0	1	0	0	0	0	0	0	0	0	0	0	0	0	0	0	0	0	0	1	70	39	33	0	38	2	0	0	0	0
s16052	7	0	0	1	1	0	0	0	0	0	0	0	0	0	0	0	0	0	0	1	0	0	0	0	0	0	0	1	0	0	0	0	0	0	0	0	0	0	2	2	1	3	0	84	9	0	0	0	0
s16053	7	0	0	1	1	0	1	0	0	0	0	1	0	0	0	1	0	0	0	3	0	0	1	0	0	3	0	0	0	0	0	0	0	0	0	0	0	0	0	0	2	15	0	207	5	175	0	0	0
s16054	0	0	0	0	0	0	0	0	0	0	0	0	0	0	0	1	0	1	0	0	2	0	0	0	0	1	1	0	0	0	1	0	0	0	0	0	0	0	0	0	0	1	0	116	1	0	0	0	0
s16055	0	0	0	0	0	0	0	0	0	0	0	0	0	0	0	1	0	0	0	0	3	0	0	0	0	0	0	0	0	0	0	0	1	0	0	0	0	0	0	0	0	0	0	118	0	1	0	0	0
s16056	18177	4	3	30784	107	0	7	1692	3	1	3	17	3	3	0	6	1	3	0	3894	3	0	2	1	1	1	3	1	0	0	0	0	0	3	0	0	0	0	535	1409	36	5484	1	120	12	0	0	0	0
s16057	110	0	0	4	8	0	2	28	0	0	0	2	0	0	0	0	0	0	0	200	0	0	0	0	0	0	0	0	0	0	0	0	0	0	0	0	0	0	7	124	0	223	0	125	0	0	0	0	0
s16058	217	0	0	4	1	0	0	2	1	0	0	0	0	1	0	1	0	0	1	28101	2	0	0	0	0	0	0	0	0	0	0	0	0	0	0	0	0	0	61	58	0	270	1	152	2	0	0	0	0
s16059	0	0	0	0	0	0	0	0	0	0	0	0	0	0	0	0	0	0	0	0	0	0	0	0	0	0	0	0	0	0	0	0	0	0	0	0	0	0	0	0	0	0	0	46	0	0	0	0	0
s16060	0	0	0	0	0	0	1	0	0	0	0	0	0	0	0	0	0	0	0	0	0	0	0	0	0	0	0	0	0	0	0	0	0	0	0	0	0	0	0	0	0	0	0	26	0	0	0	0	0
s16061	40	0	1	0	1	0	0	3	0	0	0	2	0	0	0	0	0	0	0	4056	0	0	0	0	0	0	1	0	0	0	0	0	0	0	0	0	0	0	122	10	0	35	0	143	1	0	0	0	0
s16062	13517	3	5	4212	5261	3	32	1022	17	4	14	18	8	3	3	41	1	3	2	182	44	4	4	3	17	10	4	5	1	6	1	0	1	6	2	0	5	0	383	11	44	1600	10	196	67	3	6	0	1
s16163	22	0	0	0	0	0	1	1	0	0	0	0	0	0	0	0	0	0	1	0	1	0	0	1	0	4	0	1	0	2	1	3	1	0	1	0	0	2	6	53	9	13	0	103	0	0	0	0	0
s16164	0	0	0	0	1	0	1	0	0	0	0	0	0	0	0	0	0	0	0	0	0	0	0	0	0	7	0	0	0	0	0	0	0	1	0	0	0	1	1	0	0	0	0	8	1	0	0	0	2
s16165	0	0	0	0	1	0	2	0	0	0	0	0	0	0	0	0	0	0	2	4	0	0	0	0	0	6	2	4	0	0	1	0	0	0	1	0	0	1	2	0	1	0	0	49	3	0	0	0	0
s16166	0	0	0	0	0	0	2	0	0	0	0	0	0	0	0	0	0	0	0	1	0	0	0	1	0	8	0	1	0	0	0	0	0	0	0	0	1	4	1	0	1	4	0	28	1	0	0	0	0
s16167	17	0	0	1	4	0	0	0	0	0	0	1	0	0	0	0	0	0	0	2	0	0	0	0	0	0	0	0	0	0	0	0	0	0	0	0	0	0	21	1	0	1	0	40	0	0	0	0	0
s16168	8630	3	2	376	15	0	0	380	1	0	1	4	1	1	0	6	0	1	0	6590	4	0	0	0	0	2	1	0	1	0	0	0	0	0	0	0	0	0	170	772	4	15600	0	63	10	4	1	0	2
s16169	6565	2	6	275	10065	2	31	169	9	5	3	11	10	5	4	12	1	3	0	22	24	1	3	0	5	9	0	0	0	2	1	0	0	19	1	0	0	0	145	9	19	340	3	54	27	13	1	0	1
s16170	0	0	0	0	0	0	1	0	0	0	0	0	0	0	0	0	0	0	0	0	0	0	0	0	0	0	0	0	0	0	1	0	0	0	0	0	0	0	0	2	0	4	0	46	1	0	0	0	0
s16171	26584	2	8	15	60	0	9	12	2	4	0	7	1	0	0	3	0	1	0	2	0	0	0	0	0	9	4	0	0	0	0	0	0	3	0	0	0	0	1292	33	2240	1529	0	58	128	1	0	0	1
s16172	0	0	0	0	0	0	0	0	0	0	0	0	0	0	0	0	0	0	0	0	0	0	0	0	0	0	0	0	0	0	0	0	0	0	0	0	0	0	0	0	1	1	0	53	1	0	0	0	0
s16174	0	0	0	0	0	0	0	0	0	0	0	0	0	0	0	0	0	0	0	0	0	0	0	0	0	0	0	0	0	0	0	0	0	0	0	0	0	0	0	0	1	1	0	138	2	0	0	0	0
s16175	0	0	0	1	1	0	0	0	0	0	0	0	0	0	0	0	0	0	0	0	0	0	0	0	0	0	0	0	0	0	0	0	0	0	0	0	0	0	0	0	0	0	0	136	3	0	0	0	0
s16176	59	0	0	0	0	0	0	0	0	0	0	0	0	0	0	0	0	0	0	273	0	0	0	0	0	0	0	0	0	0	0	0	0	0	0	0	0	0	0	3	1	45	0	80	2	0	0	0	0
s16177	3	0	0	0	0	0	0	0	0	0	0	0	0	0	0	0	0	0	0	0	0	0	0	0	0	3	0	0	0	0	0	0	0	0	0	0	0	0	0	4	0	9	0	11	0	0	0	0	0
s16178	28	0	0	0	1	0	0	47	0	0	0	0	0	0	0	0	0	0	0	13	0	0	0	0	0	0	0	0	0	0	0	0	0	0	0	0	0	0	4	84	0	91	0	192	0	0	0	0	0
s16179	0	0	0	1	0	0	0	0	0	0	0	0	0	0	0	0	0	0	0	0	0	0	0	0	0	0	0	0	0	0	0	0	0	0	0	0	0	0	1	0	0	1	0	29	0	0	0	0	0
s16180	4795	1	0	150	25	1	1	85	2	2	0	3	2	0	1	1	0	0	1	25	3	0	0	0	0	0	0	0	0	0	0	0	1	0	1	0	0	0	910	147	3	141	1	174	2	0	0	0	0
s16181	22	0	0	0	0	0	0	1	0	0	0	0	0	0	0	0	0	0	0	2	0	0	0	0	0	0	0	0	0	0	0	0	0	0	0	0	0	0	1	2	0	1	0	205	0	0	0	0	0
s16182	0	0	0	0	0	0	0	0	0	0	0	0	0	0	0	2	0	0	0	0	0	0	0	0	0	0	0	0	0	0	0	0	0	0	0	0	1	0	0	1	0	2	0	137	1	0	0	0	0
s16183	1	0	0	0	0	0	0	0	0	0	0	0	0	0	0	0	0	0	0	0	1	0	0	0	0	0	0	0	0	0	0	0	0	0	0	0	0	0	0	1	3	3	0	120	5	0	0	0	0
s16184	11	0	0	0	0	0	0	2	0	0	0	0	0	0	0	0	0	0	0	0	0	0	0	0	0	0	1	0	0	0	0	0	0	0	0	0	0	0	1	137	2	198	0	138	0	0	0	1	0
s16185	0	0	0	0	0	0	0	0	0	0	0	0	0	0	0	1	0	0	0	0	1	0	0	0	0	1	0	0	0	0	0	0	0	0	0	0	0	0	0	0	0	1	0	112	4	0	0	0	0
s16186	3	0	0	0	0	0	0	0	0	0	0	0	0	0	0	1	0	1	0	5	0	0	0	0	0	0	0	0	0	0	0	0	0	0	0	0	0	0	2	1	25	62	0	119	2	0	0	0	0
s16187	0	0	0	0	0	0	1	0	0	0	0	0	0	0	0	0	0	0	0	0	0	0	0	0	0	0	0	0	0	0	0	0	0	0	0	0	0	0	0	0	0	1	0	22	0	0	0	0	0
s16188	0	0	0	0	0	0	0	0	0	0	0	0	0	0	0	0	0	0	0	0	0	0	0	0	0	0	0	0	0	0	0	0	0	0	0	0	0	0	0	0	0	0	0	39	0	0	0	0	0
s16189	1	0	0	0	0	0	0	0	1	0	0	0	0	0	0	2	0	0	0	0	0	0	0	0	0	0	0	0	1	0	0	0	0	0	0	0	0	0	0	0	1	1	0	97	6	0	0	0	0
s16190	0	0	0	0	0	0	0	0	0	0	0	0	0	0	0	4	0	1	0	0	2	0	0	0	1	0	0	0	0	0	0	0	0	0	0	0	0	0	0	0	1	4	0	89	3	0	0	0	0
s16191	117	1	0	0	2	0	0	4	0	1	0	3	0	0	0	0	0	0	0	2	0	0	0	0	0	0	0	0	0	0	0	0	0	0	0	0	0	0	17	3	7	16	0	27	0	0	0	0	0
s16192	12	0	0	1	3	0	0	0	0	0	0	0	0	0	0	0	0	0	0	0	0	0	0	0	0	0	0	0	0	0	0	0	0	0	0	0	0	0	7	10	0	10	0	140	0	0	0	0	0
s16193	7555	6	20	302	106	5	28	124	0	8	2	7	11	4	2	10	1	1	1	2697	7	2	0	2	1	14	2	1	0	1	0	2	1	5	0	0	2	1	3422	4	9	114	0	124	3	2	0	0	0
s16194	870	0	0	1	12	0	0	6	0	0	0	1	0	1	0	1	0	0	0	6	0	1	0	0	0	0	1	0	0	1	0	0	0	0	0	0	0	0	0	38	1	112	1	194	1	0	0	0	0
s16195	2	0	0	0	0	0	0	0	0	0	0	0	0	0	0	1	0	0	0	7	1	0	0	0	0	0	1	0	0	0	0	0	1	0	0	0	0	1	0	2	1	2	0	93	10	1359	0	3	5
s16196	3197	3	2	1982	493	2	27	213	3	3	0	4	0	4	0	3	0	0	0	4833	1	0	3	1	1	7	1	1	0	0	0	0	0	3	1	0	0	0	1946	20	5	131	2	39	9	1	0	0	0
s16197	3432	3	6	34	63	2	9	66	2	2	1	4	4	0	0	8	0	3	1	7854	3	0	0	0	0	5	0	0	0	0	1	0	0	1	0	0	0	0	248	1158	3	961	0	117	7	0	0	0	0
s16198	1413	0	0	13	12	0	0	9	0	0	0	0	0	0	0	0	0	0	0	32	1	0	0	0	0	0	0	0	0	0	0	0	0	0	0	0	0	0	6	178	3	387	0	138	0	0	0	0	0
s16199	6900	5	6	7872	83	0	20	873	4	4	4	3	3	2	1	12	0	2	1	18540	7	0	0	0	0	11	5	2	0	3	2	0	0	2	2	0	1	0	1566	938	716	33509	7	123	71	1	0	2	0
s16200	9	0	0	0	3	0	0	0	0	0	0	0	0	0	0	2	1	0	1	2	5	0	2	0	0	1	3	0	0	0	1	0	1	40	6	0	0	0	2	6	1	9	0	86	33	3407	12	12	10
s16201	1	0	0	0	1	0	0	0	0	0	0	0	0	0	0	0	0	0	0	0	0	0	0	0	0	0	0	0	0	0	0	0	0	0	0	0	0	0	0	785	320	200	0	76	0	0	1	0	0
s16202	2	0	0	0	0	0	0	0	0	0	0	0	0	0	0	1	0	0	0	0	3	0	0	0	1	0	0	0	0	0	0	0	0	0	0	0	0	0	0	1	3	12	0	168	5	0	0	1	0
s16203	173177	43	73	3917	639	2	171	2183	58	44	24	58	29	33	17	94	2	10	3	11399	46	6	11	7	10	49	18	1	2	6	6	3	3	15	7	4	1	2	1196	111233	399	61695	104	367	296	6	8	6	1
s16204	3	0	0	0	0	0	0	0	0	0	0	0	0	0	0	2	0	0	0	0	0	0	0	0	0	0	0	0	0	0	0	0	0	0	0	0	0	0	0	0	0	1	0	125	7	159	0	0	0
s16206	4	0	0	0	0	0	2	0	0	0	0	0	0	0	0	2	0	1	0	0	0	0	0	0	0	1	0	0	0	0	0	0	2	0	0	0	0	0	0	1	1	8	1	155	1	1	0	0	0
s16207	0	0	0	0	0	0	0	0	0	0	0	0	0	0	0	0	0	0	0	1	0	0	0	1	0	0	0	0	0	0	0	1	2	1	3	0	0	0	0	0	1	0	0	139	0	1	0	0	0
s16208	1	0	0	0	0	0	0	0	0	0	0	0	0	0	0	1	0	0	0	0	1	0	0	0	0	0	0	0	0	0	0	0	0	0	0	0	0	0	0	0	2	6	0	147	3	0	0	0	0
s16209	73721	12	13	250	1902	0	17	205	27	8	7	70	13	3	6	78	3	23	0	26220	54	9	18	1	0	7	15	0	0	8	1	0	7	4	2	2	0	0	31	22444	310	62840	46	199	63	4	0	0	1
s16311	0	0	0	0	0	0	0	5	4	0	0	0	0	0	0	0	0	0	0	0	0	0	0	0	0	7	0	0	0	0	0	0	0	0	0	0	0	0	0	0	0	2	0	180	0	0	0	0	0
s16312	1	0	0	0	0	0	2	0	0	0	0	0	0	0	0	0	0	0	0	0	1	0	0	1	0	2	1	0	0	0	0	0	0	0	0	0	1	2	1	0	0	2	0	12	4	0	0	0	2
s16313	23	0	0	0	0	0	0	0	0	0	0	0	0	0	0	0	0	0	0	1	0	0	0	0	0	1	0	0	0	0	0	0	0	0	0	0	0	0	0	1	0	2	0	21	0	0	0	0	0
s16314	289	0	0	1	2	0	0	7	1	0	0	1	0	0	0	0	0	0	1	1	3	0	0	0	0	0	0	0	0	0	0	0	0	0	0	0	0	0	0	3	3906	163	0	156	9	29	0	0	2
s16315	0	0	0	0	0	0	0	0	0	0	0	0	0	0	0	5	0	0	0	0	2	0	0	0	0	0	0	0	0	0	0	0	0	0	0	0	0	0	0	0	0	2	0	122	0	0	0	0	0
s16316	1283	0	1	26	4	0	0	24	0	0	0	0	1	1	0	0	0	0	0	30	1	0	0	0	0	1	0	0	0	0	0	0	0	0	0	0	0	0	76	537	1	190	0	62	0	0	0	0	0
s16317	0	0	0	0	0	0	0	0	0	0	0	0	0	0	0	0	0	1	0	2	1	0	1	0	0	0	0	0	0	0	0	0	0	0	0	0	0	0	0	0	0	1	0	83	2	0	0	0	0
s16318	0	0	0	0	0	0	0	0	0	0	0	0	0	0	0	0	0	0	0	0	0	0	0	0	0	1	0	0	0	0	0	0	0	0	0	0	0	0	0	0	0	1	0	11	1	0	0	0	0
s16319	825	0	0	2	6	0	0	3	0	0	0	0	0	0	0	0	0	0	0	3	0	0	0	0	0	0	0	0	0	0	0	0	0	0	0	0	0	0	10	85	6	48	0	121	0	0	0	0	0
s16320	0	0	0	1	0	0	0	0	0	0	0	1	0	0	0	1	0	0	0	2	0	0	0	0	0	0	2	0	0	0	0	0	0	0	1	0	0	0	1	0	1	5	0	75	3	0	0	0	0
s16321	0	0	0	0	0	0	0	0	0	0	0	0	0	0	0	0	0	0	0	0	0	0	0	0	0	0	0	0	0	0	0	0	0	0	0	0	0	0	0	1	0	16	0	111	1	0	0	0	0
s16322	0	0	0	0	0	0	0	0	0	0	0	0	0	0	0	1	0	0	0	0	0	0	0	0	0	0	0	0	0	0	0	0	0	0	0	0	0	0	0	0	0	0	0	174	5	0	0	0	0
s16323	35206	2	2	1266	66	0	2	9	2	1	0	2	5	0	0	20	0	2	0	1283	2	0	2	0	0	0	0	0	0	1	0	0	0	0	0	0	0	1	5915	3534	25	19423	1	172	11	1	0	0	0
s16324	0	0	0	0	0	0	0	0	0	0	0	0	0	0	0	1	0	0	0	0	1	0	0	0	0	0	0	0	0	0	0	0	0	0	0	0	0	0	0	0	0	3	0	114	3	0	0	0	0
s16325	0	0	0	0	2	0	0	0	0	0	0	1	0	0	0	0	0	0	0	0	0	0	0	0	0	0	0	0	0	0	0	0	0	0	0	0	0	0	3	2	0	4	0	359	0	0	0	0	0
s16326	3	0	0	0	0	0	0	0	0	0	0	0	0	0	0	1	0	1	0	0	0	0	0	0	0	0	1	0	0	0	0	0	0	1	0	0	1	0	1	0	3	1	0	100	5	0	0	0	0
s16327	0	0	0	0	0	0	0	0	0	0	0	0	0	0	0	0	0	0	0	0	0	0	0	0	0	0	0	0	0	0	0	0	0	0	0	0	0	0	0	0	0	1	0	129	0	0	0	0	0
s16328	176	0	1	1	1	0	3	6	0	0	0	0	0	0	0	0	0	0	0	9	0	0	0	0	0	0	0	0	0	0	0	0	0	1	0	0	0	1	20	56	1	28	0	51	0	0	0	0	0
s16329	4	0	0	0	0	0	0	0	0	0	0	0	0	0	0	0	0	0	0	2	0	0	0	0	0	0	0	0	0	0	0	0	0	0	0	0	0	0	0	0	2	0	0	160	1	0	0	0	0
s16330	0	0	0	0	0	0	0	0	0	0	0	0	0	0	0	0	0	0	0	0	0	0	0	0	0	0	0	0	0	0	0	0	0	0	0	0	0	0	0	0	0	0	0	140	2	0	0	0	0
s16331	1125	0	0	1	0	0	0	1	1	0	0	1	0	1	0	0	0	0	0	37	2	0	0	0	0	0	0	0	0	0	0	0	0	0	0	0	0	0	7	44	2	146	1	163	0	0	0	0	0
s16332	0	0	0	0	0	0	0	0	0	0	0	0	0	0	0	0	0	0	0	0	1	0	0	0	0	0	0	0	0	0	0	0	0	0	0	0	0	1	0	0	1	3	0	19	0	0	0	0	1
s16333	804	0	1	325	1463	1	4	0	5	1	0	3	1	0	0	1	0	1	0	219	2	0	1	1	0	1	0	0	0	0	0	0	0	0	1	0	0	0	0	6	2	719	0	146	4	0	0	0	0
s16334	78	0	0	0	0	0	0	0	0	0	0	0	0	0	0	1	0	0	0	1	1	0	0	0	0	0	0	0	0	0	0	0	0	0	0	0	0	0	10	32	0	170	0	110	2	0	0	0	0
s16335	5043	1	0	209	769	1	1	78	2	0	2	0	3	0	0	0	0	0	0	237	0	0	0	0	0	0	0	0	0	0	0	0	0	1	0	0	1	0	320	28	3	148	0	172	3	0	0	0	0
s16336	5675	16	29	418	295	98	470	14206	19	84	99	57	23	38	18	14	2	2	29	1671	58	3	5	1	0	298	56	72	1	23	2	49	7	7	2	0	49	7	1968	114	9	109	0	35	20	4	1	0	0
s16337	8931	1	3	314	71	0	3	56	2	1	0	4	3	1	1	8	1	3	0	1993	1	0	0	0	0	3	0	0	0	1	0	0	0	1	1	0	0	1	451	1222	147	14571	4	547	17	1	0	0	0
s16338	457	0	2	23	19	2	17	476	1	5	4	4	2	1	1	0	0	1	0	119	1	0	0	0	0	3	3	0	0	2	0	2	0	0	0	0	1	0	166	50	3	40	0	28	2	1	0	0	0
s16339	11	0	0	0	0	0	0	0	0	0	0	0	0	0	0	0	0	0	0	2	0	0	0	0	0	0	1	0	0	0	0	0	0	0	0	0	0	0	1	0	0	3	0	165	0	0	0	0	0
s16340	2	0	0	0	0	0	0	0	0	0	0	0	0	0	0	1	0	0	0	0	2	1	0	0	0	0	0	1	0	0	1	0	0	1	0	0	0	0	1	2	1	4	0	161	8	556	0	0	3
s16341	6932	0	0	31	18	0	3	25	0	2	0	0	1	0	0	1	1	0	0	209	1	0	0	0	0	0	0	0	0	0	0	0	0	0	0	0	0	0	164	26	3	552	1	179	2	2	0	0	0
s16342	12569	5	3	9999	103	1	5	886	1	3	1	4	7	1	1	7	0	0	0	2741	5	2	0	0	0	0	0	0	0	0	0	1	0	1	1	0	0	0	312	123	4	442	4	77	10	0	1	0	0
s16343	6669	6	2	153	54	1	30	400	9	3	3	8	0	3	1	4	0	0	0	332	2	0	0	1	0	4	0	1	0	0	0	0	0	5	2	0	0	0	263	6	6	42	0	25	10	1	0	0	0
s16344	0	0	0	0	1	0	0	0	0	0	0	0	0	0	0	2	0	0	0	1	1	0	0	0	0	0	0	0	1	1	0	0	0	0	0	0	0	0	0	0	1	0	0	104	2	0	0	0	0
s16345	1379	0	0	0	5	0	1	0	0	0	0	1	0	0	0	0	0	0	0	1	0	0	0	0	0	0	0	0	0	0	0	0	0	0	0	0	0	0	0	212	5	743	5	36	1	0	0	0	0
s16346	201	0	0	0	0	0	0	28	0	0	0	0	0	0	0	3	0	0	0	103	0	0	0	0	0	0	0	0	0	0	0	0	0	0	0	0	0	0	4	169	2	511	0	180	4	0	0	0	0
[truncated: 1,523 more columns]
